# Supplementary material for: The chromosome-level genome assembly of an endangered herb Bergenia scopulosa provides insights into local adaptation and genomic vulnerability under climate change
Source: Gigascience. 2024 Nov 28;13:giae091. doi: 10.1093/gigascience/giae091 (PMC11604060; doi:10.1093/gigascience/giae091)
Supplement: giae091_Supplementary_Files [file giae091_supplementary_files.zip]

Archive with 2 entries (2 files):
- supplementary_material_figures_GigaScience-revised2.docx
- supplementary_material_tables_GigaScience-revised.xlsx
