# Supplementary material for: The chromosome-level genome assembly of an endangered herb Bergenia scopulosa provides insights into local adaptation and genomic vulnerability under climate change
Source: Gigascience. 2024 Nov 28;13:giae091. doi: 10.1093/gigascience/giae091 (PMC11604060; doi:10.1093/gigascience/giae091)
Supplement: giae091_Supplementary_Files [file giae091_supplementary_files.zip › supplementary_material_tables_GigaScience-revised.xlsx]

## Sheet: Table S1
Table S1. Estimation of genome size of B. scopulosa.
specie	K-mer	K-mer number	K-mer Depth	Genome Size（Mbp）	Revised Genome Size (Mbp)	Heterozygous Retio(%)	Repeat(%)
B. scopulosa	17	26925281224	36	747.92	737.09	0.87	63.04

## Sheet: Table S2
Table S2. Summary of sequencing data of B. scopulosa.
Pair-end libraries	Total data (G)	Sequence coverage (X)
Illumina reads	94.92	129
Pacbio reads	22.73	31
Hi-C	113.3	154
Total	407.06	323.75

## Sheet: Table S3
Table S3. Statistic of B. scopulosa genome assembly.
Items	Contig_Length(bp)	Scaffold_Length(bp)	Contig_num	Scaffold_num
Total	733324427	733357027	1083	757
Max	46718376	73384106	-	-
Number>=2000	-	-	1083	757
N50	20841689	37958852	14	7
N60	18926129	34895494	18	9
N70	15021811	30969453	22	11
N80	8783964	27360159	29	14
N90	2373921	24376882	42	17

## Sheet: Table S4
Table S4. Chromosomes length of B. scopulosa using HiC reads.
Pseudomolecule	Contig Num	Length(bp)
Chr1	15	73384106
Chr2	17	55415664
Chr3	34	67272128
Chr4	13	52280991
Chr5	18	51460385
Chr6	12	39392650
Chr7	8	37958852
Chr8	25	36668756
Chr9	11	34895494
Chr10	9	34445180
Chr11	16	30969453
Chr12	37	30845901
Chr13	47	30777579
Chr14	13	27360159
Chr15	17	27181601
Chr16	18	26263607
Chr17	33	24376882
TOTAL	343	680,949,388 (92.86%)

## Sheet: Table S5
Table S5. Validation of genome assembly using BUSCO method with three databases.
Database	Type (gene)	Number	Percent (%)
embryophyta	Complete BUSCOs (C)	1599	99.1
	Complete and single-copy BUSCOs (S)	1257	77.9
	Complete and duplicated BUSCOs (D)	342	21.2
	Fragmented BUSCOs (F)	7	0.4
	Missing BUSCOs (M)	8	0.5
	Total BUSCO groups searched	1614	100
eudicots	Complete BUSCOs (C)	2296	98.7
	Complete and single-copy BUSCOs (S)	1726	74.2
	Complete and duplicated BUSCOs (D)	570	24.5
	Fragmented BUSCOs (F)	12	0.5
	Missing BUSCOs (M)	18	0.8
	Total BUSCO groups searched	2326	100
viridiplantae	Complete BUSCOs (C)	423	99.5
	Complete and single-copy BUSCOs (S)	329	77.4
	Complete and duplicated BUSCOs (D)	94	22.1
	Fragmented BUSCOs (F)	1	0.2
	Missing BUSCOs (M)	1	0.3
	Total BUSCO groups searched	425	100

## Sheet: Table S6
Table S6. The number of genes annotated for function using various methods.
Values	Total	Nr	Swissprot	EggNOG	COG	TrEMBL	GO	KEGG	Overall
Number	45222	41039	32414	36764	36764	42031	19386	12591	42119
Percentage	1	0.9075	0.7168	0.813	0.813	0.9294	0.4287	0.2784	0.9218

## Sheet: Table S7
Table S7. Statistical analysis of non-coding RNAs in B. scopulosa.
Type	Number	Total_Length	Mean_Length
Cis-reg; riboswitch	4	649	162.25
Gene; antisense	191	34925	182.853
Gene; miRNA	3190	399930	125.37
Gene; rRNA	17231	10972801	636.806
Gene; ribozyme	14	1436	102.571
Gene; snRNA	1797	196708	109.465
Gene; tRNA	5323	402907	75.6917

## Sheet: Table S8
Table S8. Repetitive element annotations in the B. scopulosa.
	number of elements	length occupied (bp)	percentage of sequence (%)
Retroelements	273727	246264699	33.58
SINEs:	0	0	0
Penelope	0	0	0
LINEs:	30853	61522145	8.39
CRE/SLACS	0	0	0
L2/CR1/Rex	0	0	0
R1/LOA/Jockey	0	0	0
R2/R4/NeSL	0	0	0
RTE/Bov-B	1244	299451	0.04
L1/CIN4	29609	61222694	8.35
LTR elements:	242874	184742554	25.19
BEL/Pao	0	0	0
Ty1/Copia	94112	64837001	8.84
Gypsy/DIRS1	64830	78744451	10.74
Retroviral	0	0	0
DNA transposons	11801	7023915	0.96
hobo-Activator	6226	2905527	0.4
Tc1-IS630-Pogo	0	0	0
En-Spm	0	0	0
MuDR-IS905	0	0	0
PiggyBac	0	0	0
Tourist/Harbinger	411	215261	0.03
Other (Mirage, P-element, Transib)	0	0	0
Rolling-circles	1190	883677	0.12
Unclassified:	716039	240687064	32.82
Small RNA:	0	0	0
Satellites:	0	0	0
Simple repeats:	98511	3757626	0.51
Low complexity:	17231	800938	0.11

## Sheet: Table S9
Table S9. Gene ontology (GO) enrichment analysis of the significant expanded genes.
GO ID	Descrption	class	fg_num	bg_num	ratio	P-value	Adjusted P-value
GO:0005198	structural molecule activity	Molecular Function	208	832	0.25	4.41619e-62	1.92546e-59
GO:0003735	structural constituent of ribosome	Molecular Function	193	734	0.263	3.67797e-61	8.01797e-59
GO:0005840	ribosome	Cellular Component	196	772	0.254	9.58982e-56	3.07833e-53
GO:0005761	mitochondrial ribosome	Cellular Component	62	92	0.674	8.69506e-48	1.39556e-45
GO:0010467	gene expression	Biological Process	532	4524	0.118	2.9874e-47	3.2616e-44
GO:0044271	cellular nitrogen compound biosynthetic process	Biological Process	508	4228	0.12	3.45142e-47	3.2616e-44
GO:0098798	mitochondrial protein complex	Cellular Component	108	312	0.346	3.15815e-44	3.37922e-42
GO:0034645	cellular macromolecule biosynthetic process	Biological Process	493	4117	0.12	8.25629e-45	5.20146e-42
GO:0044391	ribosomal subunit	Cellular Component	142	526	0.27	1.91431e-43	1.53624e-41
GO:0000313	organellar ribosome	Cellular Component	63	110	0.573	3.7335e-42	2.39691e-40
GO:0006412	translation	Biological Process	193	1001	0.193	1.65216e-41	7.80645e-39
GO:0009059	macromolecule biosynthetic process	Biological Process	493	4230	0.117	2.90045e-41	1.09637e-38
GO:0043043	peptide biosynthetic process	Biological Process	193	1012	0.191	8.6268e-41	2.71744e-38
GO:0009575	chromoplast stroma	Cellular Component	51	77	0.662	6.53536e-39	3.49642e-37
GO:0009509	chromoplast	Cellular Component	51	83	0.614	1.74897e-36	8.02027e-35
GO:0006518	peptide metabolic process	Biological Process	193	1073	0.18	4.99473e-37	1.34858e-34
GO:0043604	amide biosynthetic process	Biological Process	193	1112	0.174	8.41344e-35	1.98768e-32
GO:0015935	small ribosomal subunit	Cellular Component	85	255	0.333	1.53165e-33	6.14573e-32
GO:0030529	intracellular ribonucleoprotein complex	Cellular Component	219	1270	0.172	2.13915e-33	7.62965e-32
GO:1990904	ribonucleoprotein complex	Cellular Component	219	1294	0.169	3.63668e-32	1.16737e-30
GO:0043603	cellular amide metabolic process	Biological Process	198	1220	0.162	1.35141e-31	2.83796e-29
GO:0001134	transcription factor activity, transcription factor recruiting	Molecular Function	62	155	0.4	6.69777e-31	7.30057e-29
GO:0001135	transcription factor activity, RNA polymerase II transcription factor recruiting	Molecular Function	62	155	0.4	6.69777e-31	7.30057e-29
GO:0002181	cytoplasmic translation	Biological Process	69	202	0.342	2.12195e-30	4.01048e-28
GO:0015934	large ribosomal subunit	Cellular Component	86	300	0.287	1.57412e-28	4.59358e-27
GO:0005763	mitochondrial small ribosomal subunit	Cellular Component	33	44	0.75	1.9085e-28	5.10525e-27
GO:0001076	transcription factor activity, RNA polymerase II transcription factor binding	Molecular Function	62	168	0.369	1.43717e-28	1.25321e-26
GO:0022626	cytosolic ribosome	Cellular Component	110	473	0.233	1.5186e-27	3.74978e-26
GO:0000314	organellar small ribosomal subunit	Cellular Component	34	49	0.694	2.14111e-27	4.90925e-26
GO:0001071	nucleic acid binding transcription factor activity	Molecular Function	245	1720	0.142	9.99649e-28	6.22639e-26
GO:0003700	transcription factor activity, sequence-specific DNA binding	Molecular Function	245	1720	0.142	9.99649e-28	6.22639e-26
GO:0009536	plastid	Cellular Component	445	3864	0.115	8.66199e-25	1.85367e-23
GO:0005747	mitochondrial respiratory chain complex I	Cellular Component	46	107	0.43	4.61347e-24	8.71131e-23
GO:0045271	respiratory chain complex I	Cellular Component	46	107	0.43	4.61347e-24	8.71131e-23
GO:0032991	macromolecular complex	Cellular Component	434	3814	0.114	6.44122e-23	1.14868e-21
GO:0044445	cytosolic part	Cellular Component	110	540	0.204	1.59173e-22	2.68918e-21
GO:0043228	non-membrane-bounded organelle	Cellular Component	321	2576	0.125	2.7845e-22	4.2563e-21
GO:0043232	intracellular non-membrane-bounded organelle	Cellular Component	321	2576	0.125	2.7845e-22	4.2563e-21
GO:0006355	regulation of transcription, DNA-templated	Biological Process	292	2448	0.119	3.83118e-23	6.58266e-21
GO:0006351	transcription, DNA-templated	Biological Process	302	2567	0.118	4.69686e-23	7.39756e-21
GO:0000989	transcription factor activity, transcription factor binding	Molecular Function	75	298	0.252	2.3185e-22	1.26358e-20
GO:0005759	mitochondrial matrix	Cellular Component	62	209	0.297	9.92653e-22	1.44837e-20
GO:0005762	mitochondrial large ribosomal subunit	Cellular Component	29	47	0.617	2.32128e-21	3.2397e-20
GO:0000981	RNA polymerase II transcription factor activity, sequence-specific DNA binding	Molecular Function	68	258	0.264	1.42616e-21	6.90896e-20
GO:0044429	mitochondrial part	Cellular Component	118	630	0.187	6.28934e-21	8.41199e-20
GO:0097659	nucleic acid-templated transcription	Biological Process	302	2608	0.116	6.09614e-22	8.86285e-20
GO:1903506	regulation of nucleic acid-templated transcription	Biological Process	292	2497	0.117	8.75677e-22	1.10335e-19
GO:2001141	regulation of RNA biosynthetic process	Biological Process	292	2497	0.117	8.75677e-22	1.10335e-19
GO:0000988	transcription factor activity, protein binding	Molecular Function	75	311	0.241	3.67584e-21	1.60267e-19
GO:0032774	RNA biosynthetic process	Biological Process	302	2623	0.115	1.52167e-21	1.79747e-19
GO:0009507	chloroplast	Cellular Component	410	3668	0.112	7.06273e-20	9.06854e-19
GO:0005746	mitochondrial respiratory chain	Cellular Component	46	132	0.348	1.38901e-19	1.71489e-18
GO:0070469	respiratory chain	Cellular Component	46	134	0.343	2.78905e-19	3.19744e-18
GO:0098803	respiratory chain complex	Cellular Component	46	134	0.343	2.78905e-19	3.19744e-18
GO:0022627	cytosolic small ribosomal subunit	Cellular Component	51	163	0.313	3.22788e-19	3.57293e-18
GO:0000428	DNA-directed RNA polymerase complex	Cellular Component	57	205	0.278	1.31966e-18	1.36649e-17
GO:0030880	RNA polymerase complex	Cellular Component	57	205	0.278	1.31966e-18	1.36649e-17
GO:0051252	regulation of RNA metabolic process	Biological Process	297	2649	0.112	2.23867e-19	2.48888e-17
GO:0030964	NADH dehydrogenase complex	Cellular Component	46	141	0.326	2.84298e-18	2.85186e-17
GO:0000315	organellar large ribosomal subunit	Cellular Component	29	57	0.509	3.65277e-18	3.55315e-17
GO:0003677	DNA binding	Molecular Function	198	1502	0.132	4.09066e-18	1.62139e-16
GO:0003959	NADPH dehydrogenase activity	Molecular Function	26	47	0.553	4.70385e-18	1.70907e-16
GO:0045333	cellular respiration	Biological Process	48	163	0.294	1.86093e-18	1.95397e-16
GO:0034641	cellular nitrogen compound metabolic process	Biological Process	578	6348	0.091	2.10263e-18	2.09156e-16
GO:1901363	heterocyclic compound binding	Molecular Function	389	3713	0.105	6.68931e-18	2.24349e-16
GO:0097159	organic cyclic compound binding	Molecular Function	389	3732	0.104	1.66844e-17	5.196e-16
GO:0003676	nucleic acid binding	Molecular Function	344	3185	0.108	1.89521e-17	5.50875e-16
GO:0000975	regulatory region DNA binding	Molecular Function	94	527	0.178	1.20132e-16	2.90986e-15
GO:0001067	regulatory region nucleic acid binding	Molecular Function	94	527	0.178	1.20132e-16	2.90986e-15
GO:0044212	transcription regulatory region DNA binding	Molecular Function	94	527	0.178	1.20132e-16	2.90986e-15
GO:0044249	cellular biosynthetic process	Biological Process	521	5652	0.092	6.96393e-17	6.58091e-15
GO:1990204	oxidoreductase complex	Cellular Component	49	179	0.274	7.00421e-16	6.6128e-15
GO:1901576	organic substance biosynthetic process	Biological Process	528	5755	0.092	9.20376e-17	8.28338e-15
GO:0015979	photosynthesis	Biological Process	67	322	0.208	1.96373e-16	1.68702e-14
GO:0022625	cytosolic large ribosomal subunit	Cellular Component	57	242	0.236	4.64713e-15	4.26208e-14
GO:0034654	nucleobase-containing compound biosynthetic process	Biological Process	315	3023	0.104	7.22296e-16	5.93539e-14
GO:0019219	regulation of nucleobase-containing compound metabolic process	Biological Process	297	2811	0.106	1.13028e-15	8.90095e-14
GO:0008066	glutamate receptor activity	Molecular Function	19	30	0.633	4.62332e-15	1.06093e-13
GO:0043565	sequence-specific DNA binding	Molecular Function	133	928	0.143	5.61653e-15	1.2244e-13
GO:0003729	mRNA binding	Molecular Function	105	663	0.158	8.30644e-15	1.64619e-13
GO:0044822	poly(A) RNA binding	Molecular Function	105	663	0.158	8.30644e-15	1.64619e-13
GO:0016651	oxidoreductase activity, acting on NAD(P)H	Molecular Function	57	258	0.221	1.48863e-14	2.82193e-13
GO:0015980	energy derivation by oxidation of organic compounds	Biological Process	48	195	0.246	4.70639e-15	3.55803e-13
GO:2000112	regulation of cellular macromolecule biosynthetic process	Biological Process	292	2799	0.104	1.19456e-14	8.68351e-13
GO:0044260	cellular macromolecule metabolic process	Biological Process	689	8189	0.084	1.62586e-14	1.13811e-12
GO:0009058	biosynthetic process	Biological Process	534	5982	0.089	1.77977e-14	1.20135e-12
GO:0006091	generation of precursor metabolites and energy	Biological Process	78	447	0.174	1.94272e-14	1.26612e-12
GO:0009570	chloroplast stroma	Cellular Component	167	1266	0.132	1.76633e-13	1.57498e-12
GO:0061695	transferase complex, transferring phosphorus-containing groups	Cellular Component	57	266	0.214	3.48704e-13	3.02525e-12
GO:0009532	plastid stroma	Cellular Component	167	1278	0.131	4.01218e-13	3.38924e-12
GO:0071417	cellular response to organonitrogen compound	Biological Process	27	72	0.375	7.92699e-14	4.994e-12
GO:1901566	organonitrogen compound biosynthetic process	Biological Process	214	1912	0.112	1.39341e-13	8.49532e-12
GO:0010556	regulation of macromolecule biosynthetic process	Biological Process	292	2861	0.102	2.00879e-13	1.18644e-11
GO:0098800	inner mitochondrial membrane protein complex	Cellular Component	46	195	0.236	1.94276e-12	1.59904e-11
GO:0031323	regulation of cellular metabolic process	Biological Process	348	3598	0.097	6.6939e-13	3.83378e-11
GO:0006357	regulation of transcription from RNA polymerase II promoter	Biological Process	85	543	0.157	6.97033e-13	3.87469e-11
GO:0043170	macromolecule metabolic process	Biological Process	708	8603	0.082	1.10577e-12	5.97115e-11
GO:0009889	regulation of biosynthetic process	Biological Process	299	3001	0.1	1.89675e-12	9.95793e-11
GO:0071230	cellular response to amino acid stimulus	Biological Process	19	40	0.475	2.51552e-12	1.28495e-10
GO:0031326	regulation of cellular biosynthetic process	Biological Process	295	2961	0.1	2.89414e-12	1.43945e-10
GO:0010468	regulation of gene expression	Biological Process	303	3066	0.099	3.44827e-12	1.67108e-10
GO:0000028	ribosomal small subunit assembly	Biological Process	28	91	0.308	7.57794e-12	3.58058e-10
GO:0018130	heterocycle biosynthetic process	Biological Process	318	3293	0.097	1.43715e-11	6.6249e-10
GO:0004478	methionine adenosyltransferase activity	Molecular Function	9	9	1	5.25681e-11	9.16788e-10
GO:0019438	aromatic compound biosynthetic process	Biological Process	322	3388	0.095	7.25146e-11	3.26316e-09
GO:0009751	response to salicylic acid	Biological Process	49	259	0.189	8.45066e-11	3.71436e-09
GO:0006366	transcription from RNA polymerase II promoter	Biological Process	85	598	0.142	1.23886e-10	5.32146e-09
GO:0010777	meiotic mismatch repair involved in reciprocal meiotic recombination	Biological Process	9	10	0.9	3.28037e-10	1.35057e-08
GO:0051171	regulation of nitrogen compound metabolic process	Biological Process	317	3366	0.094	3.28711e-10	1.35057e-08
GO:0042274	ribosomal small subunit biogenesis	Biological Process	34	148	0.23	3.43508e-10	1.36288e-08
GO:1901362	organic cyclic compound biosynthetic process	Biological Process	328	3510	0.093	3.46128e-10	1.36288e-08
GO:0044455	mitochondrial membrane part	Cellular Component	46	236	0.195	1.78924e-09	1.40085e-08
GO:0009769	photosynthesis, light harvesting in photosystem II	Biological Process	8	8	1	5.09173e-10	1.9307e-08
GO:0009626	plant-type hypersensitive response	Biological Process	25	87	0.287	5.10767e-10	1.9307e-08
GO:0080090	regulation of primary metabolic process	Biological Process	320	3453	0.093	1.68793e-09	6.03682e-08
GO:0000710	meiotic mismatch repair	Biological Process	9	11	0.818	1.69287e-09	6.03682e-08
GO:1901796	regulation of signal transduction by p53 class mediator	Biological Process	13	25	0.52	1.8267e-09	6.32845e-08
GO:2000379	positive regulation of reactive oxygen species metabolic process	Biological Process	12	21	0.571	1.84161e-09	6.32845e-08
GO:0005262	calcium channel activity	Molecular Function	19	56	0.339	5.86709e-09	9.83865e-08
GO:0003680	AT DNA binding	Molecular Function	11	19	0.579	1.18824e-08	1.91879e-07
GO:0019843	rRNA binding	Molecular Function	34	163	0.209	1.51747e-08	2.36291e-07
GO:0042255	ribosome assembly	Biological Process	39	208	0.188	9.24539e-09	3.12032e-07
GO:0050794	regulation of cellular process	Biological Process	489	5793	0.084	1.01108e-08	3.35254e-07
GO:0030154	cell differentiation	Biological Process	133	1186	0.112	1.08012e-08	3.51969e-07
GO:0005669	transcription factor TFIID complex	Cellular Component	13	29	0.448	5.03262e-08	3.84636e-07
GO:0005844	polysome	Cellular Component	35	173	0.202	5.85834e-08	4.37332e-07
GO:0043229	intracellular organelle	Cellular Component	1056	13059	0.081	7.27341e-08	5.30628e-07
GO:0060255	regulation of macromolecule metabolic process	Biological Process	326	3614	0.09	2.27979e-08	7.30305e-07
GO:0043200	response to amino acid	Biological Process	19	64	0.297	3.38554e-08	1.06644e-06
GO:0043226	organelle	Cellular Component	1057	13115	0.081	2.21415e-07	1.57943e-06
GO:0019222	regulation of metabolic process	Biological Process	363	4135	0.088	5.32232e-08	1.64905e-06
GO:0031012	extracellular matrix	Cellular Component	11	23	0.478	2.42383e-07	1.69141e-06
GO:0019897	extrinsic component of plasma membrane	Cellular Component	16	49	0.327	2.96287e-07	2.02358e-06
GO:0042254	ribosome biogenesis	Biological Process	69	513	0.135	6.84826e-08	2.08681e-06
GO:0010726	positive regulation of hydrogen peroxide metabolic process	Biological Process	8	11	0.727	6.95602e-08	2.08681e-06
GO:0010865	stipule development	Biological Process	6	6	1	1.07723e-07	3.08479e-06
GO:0003690	double-stranded DNA binding	Molecular Function	50	323	0.155	2.34684e-07	3.52836e-06
GO:0006606	protein import into nucleus	Biological Process	23	97	0.237	1.31253e-07	3.59519e-06
GO:0044744	protein targeting to nucleus	Biological Process	23	97	0.237	1.31253e-07	3.59519e-06
GO:1902593	single-organism nuclear import	Biological Process	23	97	0.237	1.31253e-07	3.59519e-06
GO:0043234	protein complex	Cellular Component	264	2673	0.099	6.80441e-07	4.55045e-06
GO:0051170	nuclear import	Biological Process	23	99	0.232	1.95499e-07	5.27847e-06
GO:0009962	regulation of flavonoid biosynthetic process	Biological Process	16	52	0.308	2.35804e-07	6.27704e-06
GO:0043073	germ cell nucleus	Cellular Component	9	17	0.529	1.04636e-06	6.85474e-06
GO:0005743	mitochondrial inner membrane	Cellular Component	54	366	0.148	1.35541e-06	8.70173e-06
GO:0006807	nitrogen compound metabolic process	Biological Process	720	9279	0.078	4.71228e-07	1.23697e-05
GO:0005199	structural constituent of cell wall	Molecular Function	6	7	0.857	9.29331e-07	1.35063e-05
GO:0061574	ASAP complex	Cellular Component	5	5	1	2.38923e-06	1.47489e-05
GO:0044434	chloroplast part	Cellular Component	208	2053	0.101	2.53475e-06	1.5352e-05
GO:0090567	reproductive shoot system development	Biological Process	85	718	0.118	6.44657e-07	1.66904e-05
GO:0044267	cellular protein metabolic process	Biological Process	339	3917	0.087	8.51026e-07	2.17357e-05
GO:0034504	protein localization to nucleus	Biological Process	24	115	0.209	8.80509e-07	2.21888e-05
GO:0019722	calcium-mediated signaling	Biological Process	19	78	0.244	1.03019e-06	2.56192e-05
GO:0001729	ceramide kinase activity	Molecular Function	5	5	1	1.96452e-06	2.67666e-05
GO:0008301	DNA binding, bending	Molecular Function	5	5	1	1.96452e-06	2.67666e-05
GO:0055083	monovalent inorganic anion homeostasis	Biological Process	14	45	0.311	1.15044e-06	2.81656e-05
GO:0002221	pattern recognition receptor signaling pathway	Biological Process	11	28	0.393	1.17729e-06	2.81656e-05
GO:0002758	innate immune response-activating signal transduction	Biological Process	11	28	0.393	1.17729e-06	2.81656e-05
GO:0006921	cellular component disassembly involved in execution phase of apoptosis	Biological Process	5	5	1	1.56491e-06	3.1803e-05
GO:0018175	protein nucleotidylation	Biological Process	5	5	1	1.56491e-06	3.1803e-05
GO:0018177	protein uridylylation	Biological Process	5	5	1	1.56491e-06	3.1803e-05
GO:0030262	apoptotic nuclear changes	Biological Process	5	5	1	1.56491e-06	3.1803e-05
GO:0030263	apoptotic chromosome condensation	Biological Process	5	5	1	1.56491e-06	3.1803e-05
GO:0042732	D-xylose metabolic process	Biological Process	5	5	1	1.56491e-06	3.1803e-05
GO:0090293	nitrogen catabolite regulation of transcription	Biological Process	5	5	1	1.56491e-06	3.1803e-05
GO:0097194	execution phase of apoptosis	Biological Process	5	5	1	1.56491e-06	3.1803e-05
GO:0044435	plastid part	Cellular Component	208	2079	0.1	5.97314e-06	3.5507e-05
GO:1990837	sequence-specific double-stranded DNA binding	Molecular Function	35	211	0.166	3.10698e-06	4.10498e-05
GO:0009908	flower development	Biological Process	81	697	0.116	2.47636e-06	4.97906e-05
GO:0006110	regulation of glycolytic process	Biological Process	6	8	0.75	2.6713e-06	5.2049e-05
GO:0030811	regulation of nucleotide catabolic process	Biological Process	6	8	0.75	2.6713e-06	5.2049e-05
GO:2001169	regulation of ATP biosynthetic process	Biological Process	6	8	0.75	2.6713e-06	5.2049e-05
GO:0030983	mismatched DNA binding	Molecular Function	9	20	0.45	4.24689e-06	5.44601e-05
GO:0010623	developmental programmed cell death	Biological Process	9	20	0.45	2.91955e-06	5.63056e-05
GO:0042788	polysomal ribosome	Cellular Component	26	137	0.19	9.77279e-06	5.70375e-05
GO:0009535	chloroplast thylakoid membrane	Cellular Component	66	511	0.129	1.04535e-05	5.99212e-05
GO:0048640	negative regulation of developmental growth	Biological Process	11	31	0.355	3.82765e-06	7.264e-05
GO:0044237	cellular metabolic process	Biological Process	816	10821	0.075	3.84339e-06	7.264e-05
GO:0010073	meristem maintenance	Biological Process	37	243	0.152	4.62483e-06	8.65439e-05
GO:0055035	plastid thylakoid membrane	Cellular Component	66	519	0.127	1.73095e-05	9.74798e-05
GO:0002757	immune response-activating signal transduction	Biological Process	11	32	0.344	5.46974e-06	0.000100367
GO:0002764	immune response-regulating signaling pathway	Biological Process	11	32	0.344	5.46974e-06	0.000100367
GO:0048040	UDP-glucuronate decarboxylase activity	Molecular Function	6	9	0.667	9.82132e-06	0.000122346
GO:0001727	lipid kinase activity	Molecular Function	5	6	0.833	1.10797e-05	0.000123865
GO:0016906	sterol 3-beta-glucosyltransferase activity	Molecular Function	5	6	0.833	1.10797e-05	0.000123865
GO:0051507	beta-sitosterol UDP-glucosyltransferase activity	Molecular Function	5	6	0.833	1.10797e-05	0.000123865
GO:0097110	scaffold protein binding	Molecular Function	5	6	0.833	1.10797e-05	0.000123865
GO:0009118	regulation of nucleoside metabolic process	Biological Process	6	9	0.667	7.54263e-06	0.000130785
GO:0043470	regulation of carbohydrate catabolic process	Biological Process	6	9	0.667	7.54263e-06	0.000130785
GO:0043471	regulation of cellular carbohydrate catabolic process	Biological Process	6	9	0.667	7.54263e-06	0.000130785
GO:0051196	regulation of coenzyme metabolic process	Biological Process	6	9	0.667	7.54263e-06	0.000130785
GO:1901959	positive regulation of cutin biosynthetic process	Biological Process	6	9	0.667	7.54263e-06	0.000130785
GO:1903578	regulation of ATP metabolic process	Biological Process	6	9	0.667	7.54263e-06	0.000130785
GO:0045893	positive regulation of transcription, DNA-templated	Biological Process	79	696	0.114	7.97671e-06	0.000137054
GO:0015692	lead ion transport	Biological Process	5	6	0.833	8.85083e-06	0.000142975
GO:0008219	cell death	Biological Process	49	371	0.132	9.08876e-06	0.000144351
GO:0016265	death	Biological Process	49	371	0.132	9.08876e-06	0.000144351
GO:2000377	regulation of reactive oxygen species metabolic process	Biological Process	19	90	0.211	9.96793e-06	0.000156995
GO:0022613	ribonucleoprotein complex biogenesis	Biological Process	73	633	0.115	1.02341e-05	0.000159855
GO:1902494	catalytic complex	Cellular Component	130	1229	0.106	3.53347e-05	0.000195559
GO:0061649	ubiquitinated histone binding	Molecular Function	6	10	0.6	2.3045e-05	0.000245063
GO:0070403	NAD+ binding	Molecular Function	6	10	0.6	2.3045e-05	0.000245063
GO:0012501	programmed cell death	Biological Process	41	297	0.138	1.69201e-05	0.000262122
GO:0005261	cation channel activity	Molecular Function	19	92	0.207	2.60512e-05	0.000264041
GO:0004821	histidine-tRNA ligase activity	Molecular Function	4	4	1	2.7252e-05	0.000264041
GO:0015119	hexose phosphate transmembrane transporter activity	Molecular Function	4	4	1	2.7252e-05	0.000264041
GO:0015152	glucose-6-phosphate transmembrane transporter activity	Molecular Function	4	4	1	2.7252e-05	0.000264041
GO:0000795	synaptonemal complex	Cellular Component	9	25	0.36	5.06253e-05	0.000270845
GO:1901957	regulation of cutin biosynthetic process	Biological Process	6	10	0.6	1.77491e-05	0.00027273
GO:0048869	cellular developmental process	Biological Process	148	1542	0.096	1.80679e-05	0.00027539
GO:0019932	second-messenger-mediated signaling	Biological Process	19	94	0.202	1.92059e-05	0.000290207
GO:0072331	signal transduction by p53 class mediator	Biological Process	13	49	0.265	1.93472e-05	0.000290207
GO:0055062	phosphate ion homeostasis	Biological Process	11	36	0.306	1.97056e-05	0.000290965
GO:0072506	trivalent inorganic anion homeostasis	Biological Process	11	36	0.306	1.97056e-05	0.000290965
GO:0005740	mitochondrial envelope	Cellular Component	56	436	0.128	5.61612e-05	0.000295105
GO:0031966	mitochondrial membrane	Cellular Component	54	416	0.13	5.69985e-05	0.000295105
GO:0051865	protein autoubiquitination	Biological Process	16	71	0.225	2.09232e-05	0.00030655
GO:0043231	intracellular membrane-bounded organelle	Cellular Component	1005	12607	0.08	6.11418e-05	0.000311532
GO:0006427	histidyl-tRNA aminoacylation	Biological Process	4	4	1	2.27148e-05	0.000320381
GO:0015712	hexose phosphate transport	Biological Process	4	4	1	2.27148e-05	0.000320381
GO:0015760	glucose-6-phosphate transport	Biological Process	4	4	1	2.27148e-05	0.000320381
GO:0080037	negative regulation of cytokinin-activated signaling pathway	Biological Process	4	4	1	2.27148e-05	0.000320381
GO:1903428	positive regulation of reactive oxygen species biosynthetic process	Biological Process	4	4	1	2.27148e-05	0.000320381
GO:0015085	calcium ion transmembrane transporter activity	Molecular Function	19	94	0.202	3.57421e-05	0.000338184
GO:0016630	protochlorophyllide reductase activity	Molecular Function	5	7	0.714	3.64556e-05	0.000338184
GO:0042651	thylakoid membrane	Cellular Component	66	543	0.122	7.07556e-05	0.000354884
GO:0034357	photosynthetic membrane	Cellular Component	66	544	0.121	7.47862e-05	0.000369329
GO:0071629	cytoplasm-associated proteasomal ubiquitin-dependent protein catabolic process	Biological Process	5	7	0.714	2.92039e-05	0.000405848
GO:0048367	shoot system development	Biological Process	127	1298	0.098	3.1582e-05	0.000435694
GO:0016070	RNA metabolic process	Biological Process	353	4265	0.083	3.36692e-05	0.000461121
GO:0043227	membrane-bounded organelle	Cellular Component	1007	12658	0.08	9.5868e-05	0.000466267
GO:0006607	NLS-bearing protein import into nucleus	Biological Process	10	32	0.312	3.78788e-05	0.000515043
GO:0022618	ribonucleoprotein complex assembly	Biological Process	43	329	0.131	4.06658e-05	0.000548988
GO:0009813	flavonoid biosynthetic process	Biological Process	22	126	0.175	4.84186e-05	0.000649015
GO:1902680	positive regulation of RNA biosynthetic process	Biological Process	79	733	0.108	4.99118e-05	0.000659673
GO:1903508	positive regulation of nucleic acid-templated transcription	Biological Process	79	733	0.108	4.99118e-05	0.000659673
GO:0071826	ribonucleoprotein complex subunit organization	Biological Process	43	334	0.129	5.812e-05	0.000762825
GO:0090575	RNA polymerase II transcription factor complex	Cellular Component	16	77	0.208	0.000162861	0.000780275
GO:1901699	cellular response to nitrogen compound	Biological Process	31	213	0.146	6.46648e-05	0.000842872
GO:0004888	transmembrane signaling receptor activity	Molecular Function	43	327	0.131	9.73645e-05	0.000884394
GO:0006298	mismatch repair	Biological Process	9	28	0.321	7.24656e-05	0.000938082
GO:0050789	regulation of biological process	Biological Process	512	6525	0.078	7.55678e-05	0.000965021
GO:0010287	plastoglobule	Cellular Component	23	137	0.168	0.000219327	0.00103535
GO:0031967	organelle envelope	Cellular Component	158	1608	0.098	0.00022269	0.00103599
GO:0031975	envelope	Cellular Component	158	1611	0.098	0.000243247	0.00108448
GO:0048831	regulation of shoot system development	Biological Process	47	385	0.122	0.000100506	0.00127487
GO:0006344	maintenance of chromatin silencing	Biological Process	4	5	0.8	0.000107315	0.00135216
GO:0000782	telomere cap complex	Cellular Component	6	14	0.429	0.000317112	0.00137558
GO:0000783	nuclear telomere cap complex	Cellular Component	6	14	0.429	0.000317112	0.00137558
GO:0009534	chloroplast thylakoid	Cellular Component	69	605	0.114	0.000329317	0.00140948
GO:0044436	thylakoid part	Cellular Component	66	573	0.115	0.000335506	0.00141707
GO:0008139	nuclear localization sequence binding	Molecular Function	10	36	0.278	0.000168385	0.00149828
GO:0019866	organelle inner membrane	Cellular Component	59	500	0.118	0.000368464	0.00153607
GO:0070588	calcium ion transmembrane transport	Biological Process	19	107	0.178	0.000123071	0.00154043
GO:0031409	pigment binding	Molecular Function	8	24	0.333	0.000188608	0.00156133
GO:0099600	transmembrane receptor activity	Molecular Function	43	337	0.128	0.000192471	0.00156133
GO:0031976	plastid thylakoid	Cellular Component	69	609	0.113	0.000396881	0.00160321
GO:0000164	protein phosphatase type 1 complex	Cellular Component	3	3	1	0.000424527	0.00160321
GO:0010240	plastid pyruvate dehydrogenase complex	Cellular Component	3	3	1	0.000424527	0.00160321
GO:0031205	endoplasmic reticulum Sec complex	Cellular Component	3	3	1	0.000424527	0.00160321
GO:0034457	Mpp10 complex	Cellular Component	3	3	1	0.000424527	0.00160321
GO:0045254	pyruvate dehydrogenase complex	Cellular Component	3	3	1	0.000424527	0.00160321
GO:0045298	tubulin complex	Cellular Component	3	3	1	0.000424527	0.00160321
GO:0008287	protein serine/threonine phosphatase complex	Cellular Component	5	10	0.5	0.000436696	0.00161126
GO:1903293	phosphatase complex	Cellular Component	5	10	0.5	0.000436696	0.00161126
GO:0019538	protein metabolic process	Biological Process	343	4195	0.082	0.000129782	0.00161374
GO:0009739	response to gibberellin	Biological Process	29	203	0.143	0.000153072	0.00185735
GO:0006808	regulation of nitrogen utilization	Biological Process	5	9	0.556	0.000155778	0.00185735
GO:2000574	regulation of microtubule motor activity	Biological Process	5	9	0.556	0.000155778	0.00185735
GO:2000576	positive regulation of microtubule motor activity	Biological Process	5	9	0.556	0.000155778	0.00185735
GO:0002229	defense response to oomycetes	Biological Process	13	59	0.22	0.000156253	0.00185735
GO:0070925	organelle assembly	Biological Process	47	395	0.119	0.000184853	0.00218358
GO:0010582	floral meristem determinacy	Biological Process	11	45	0.244	0.000187293	0.00218508
GO:0009768	photosynthesis, light harvesting in photosystem I	Biological Process	8	25	0.32	0.000190123	0.00219105
GO:0051194	positive regulation of cofactor metabolic process	Biological Process	8	25	0.32	0.000190123	0.00219105
GO:0009523	photosystem II	Cellular Component	7	21	0.333	0.000608432	0.00221939
GO:0009909	regulation of flower development	Biological Process	34	257	0.132	0.000199034	0.00227985
GO:0005739	mitochondrion	Cellular Component	151	1562	0.097	0.000637602	0.00229966
GO:0044452	nucleolar part	Cellular Component	20	121	0.165	0.000675082	0.00240779
GO:0005764	lysosome	Cellular Component	19	113	0.168	0.000733877	0.00258873
GO:0000712	resolution of meiotic recombination intermediates	Biological Process	9	32	0.281	0.000228893	0.00259047
GO:0010077	maintenance of inflorescence meristem identity	Biological Process	9	32	0.281	0.000228893	0.00259047
GO:0072505	divalent inorganic anion homeostasis	Biological Process	11	46	0.239	0.000230959	0.00259828
GO:0006913	nucleocytoplasmic transport	Biological Process	28	198	0.141	0.000234579	0.00260796
GO:0051169	nuclear transport	Biological Process	28	198	0.141	0.000234579	0.00260796
GO:0046677	response to antibiotic	Biological Process	51	444	0.115	0.000239742	0.00264978
GO:0000340	RNA 7-methylguanosine cap binding	Molecular Function	3	3	1	0.000377696	0.0026996
GO:0004738	pyruvate dehydrogenase activity	Molecular Function	3	3	1	0.000377696	0.0026996
GO:0004739	pyruvate dehydrogenase (acetyl-transferring) activity	Molecular Function	3	3	1	0.000377696	0.0026996
GO:0051505	cholesterol UDP-glucosyltransferase activity	Molecular Function	3	3	1	0.000377696	0.0026996
GO:0051506	ergosterol UDP-glucosyltransferase activity	Molecular Function	3	3	1	0.000377696	0.0026996
GO:0051508	stigmasterol UDP-glucosyltransferase activity	Molecular Function	3	3	1	0.000377696	0.0026996
GO:0051509	tomatidine UDP-glucosyltransferase activity	Molecular Function	3	3	1	0.000377696	0.0026996
GO:0006816	calcium ion transport	Biological Process	19	113	0.168	0.000257473	0.00281605
GO:0042659	regulation of cell fate specification	Biological Process	7	20	0.35	0.000257766	0.00281605
GO:0005488	binding	Molecular Function	530	6607	0.08	0.000403832	0.00283985
GO:0045926	negative regulation of growth	Biological Process	14	70	0.2	0.000262369	0.00284987
GO:0008283	cell proliferation	Biological Process	36	283	0.127	0.000285823	0.00308689
GO:0009503	thylakoid light-harvesting complex	Cellular Component	4	7	0.571	0.000926655	0.00316443
GO:0009517	PSII associated light-harvesting complex II	Cellular Component	4	7	0.571	0.000926655	0.00316443
GO:0030076	light-harvesting complex	Cellular Component	4	7	0.571	0.000926655	0.00316443
GO:0098796	membrane protein complex	Cellular Component	70	640	0.109	0.000958531	0.00323883
GO:0002376	immune system process	Biological Process	70	668	0.105	0.000304951	0.00325986
GO:0055081	anion homeostasis	Biological Process	14	71	0.197	0.000306349	0.00325986
GO:0032055	negative regulation of translation in response to stress	Biological Process	3	3	1	0.000329436	0.00325986
GO:0042660	positive regulation of cell fate specification	Biological Process	3	3	1	0.000329436	0.00325986
GO:0043153	entrainment of circadian clock by photoperiod	Biological Process	3	3	1	0.000329436	0.00325986
GO:0043555	regulation of translation in response to stress	Biological Process	3	3	1	0.000329436	0.00325986
GO:0080064	4,4-dimethyl-9beta,19-cyclopropylsterol oxidation	Biological Process	3	3	1	0.000329436	0.00325986
GO:0080091	regulation of raffinose metabolic process	Biological Process	3	3	1	0.000329436	0.00325986
GO:0080149	sucrose induced translational repression	Biological Process	3	3	1	0.000329436	0.00325986
GO:1902457	negative regulation of stomatal opening	Biological Process	3	3	1	0.000329436	0.00325986
GO:1903888	regulation of plant epidermal cell differentiation	Biological Process	3	3	1	0.000329436	0.00325986
GO:1903890	positive regulation of plant epidermal cell differentiation	Biological Process	3	3	1	0.000329436	0.00325986
GO:0008143	poly(A) binding	Molecular Function	7	21	0.333	0.000479807	0.00328874
GO:0022838	substrate-specific channel activity	Molecular Function	25	169	0.148	0.00048275	0.00328874
GO:0010022	meristem determinacy	Biological Process	11	48	0.229	0.000344402	0.00337576
GO:0019740	nitrogen utilization	Biological Process	8	27	0.296	0.00034472	0.00337576
GO:0015267	channel activity	Molecular Function	25	170	0.147	0.000528064	0.00348842
GO:0022803	passive transmembrane transporter activity	Molecular Function	25	170	0.147	0.000528064	0.00348842
GO:0046982	protein heterodimerization activity	Molecular Function	15	80	0.188	0.000542618	0.00353107
GO:0080060	integument development	Biological Process	7	21	0.333	0.000363711	0.00354337
GO:0010328	auxin influx transmembrane transporter activity	Molecular Function	5	11	0.455	0.000627138	0.00402106
GO:0004722	protein serine/threonine phosphatase activity	Molecular Function	12	57	0.211	0.000651371	0.00411591
GO:0002239	response to oomycetes	Biological Process	13	65	0.2	0.000430804	0.00417548
GO:0051254	positive regulation of RNA metabolic process	Biological Process	79	784	0.101	0.000433524	0.00418041
GO:0009647	skotomorphogenesis	Biological Process	8	28	0.286	0.000453622	0.00433003
GO:0010310	regulation of hydrogen peroxide metabolic process	Biological Process	8	28	0.286	0.000453622	0.00433003
GO:0031627	telomeric loop formation	Biological Process	6	16	0.375	0.000471547	0.00447851
GO:0048658	anther wall tapetum development	Biological Process	9	35	0.257	0.000477477	0.00448971
GO:0051307	meiotic chromosome separation	Biological Process	9	35	0.257	0.000477477	0.00448971
GO:0008152	metabolic process	Biological Process	876	11995	0.073	0.000496061	0.00464136
GO:0010207	photosystem II assembly	Biological Process	7	22	0.318	0.000501832	0.00466085
GO:0006367	transcription initiation from RNA polymerase II promoter	Biological Process	13	66	0.197	0.000503075	0.00466085
GO:0048872	homeostasis of number of cells	Biological Process	5	11	0.455	0.000508013	0.00468364
GO:0045087	innate immune response	Biological Process	55	505	0.109	0.000528375	0.00484771
GO:0043027	cysteine-type endopeptidase inhibitor activity involved in apoptotic process	Molecular Function	4	7	0.571	0.000798499	0.00490346
GO:0043028	cysteine-type endopeptidase regulator activity involved in apoptotic process	Molecular Function	4	7	0.571	0.000798499	0.00490346
GO:0048437	floral organ development	Biological Process	42	359	0.117	0.000565426	0.00516258
GO:0048438	floral whorl development	Biological Process	35	283	0.124	0.000583579	0.00529334
GO:0010942	positive regulation of cell death	Biological Process	13	67	0.194	0.000585348	0.00529334
GO:0009636	response to toxic substance	Biological Process	68	660	0.103	0.000590599	0.00531539
GO:0048507	meristem development	Biological Process	52	473	0.11	0.000597299	0.00533159
GO:0055069	zinc ion homeostasis	Biological Process	9	36	0.25	0.000598041	0.00533159
GO:0033186	CAF-1 complex	Cellular Component	3	4	0.75	0.00160253	0.00535845
GO:0003899	DNA-directed RNA polymerase activity	Molecular Function	10	44	0.227	0.000968306	0.00586363
GO:1902025	nitrate import	Biological Process	4	7	0.571	0.000670959	0.00595358
GO:0060966	regulation of gene silencing by RNA	Biological Process	7	23	0.304	0.000678684	0.00597797
GO:0030808	regulation of nucleotide biosynthetic process	Biological Process	6	17	0.353	0.00068636	0.00597797
GO:1900371	regulation of purine nucleotide biosynthetic process	Biological Process	6	17	0.353	0.00068636	0.00597797
GO:2000117	negative regulation of cysteine-type endopeptidase activity	Biological Process	6	17	0.353	0.00068636	0.00597797
GO:0044798	nuclear transcription factor complex	Cellular Component	16	95	0.168	0.00183177	0.00604658
GO:0044421	extracellular region part	Cellular Component	20	131	0.153	0.001846	0.00604658
GO:0009816	defense response to bacterium, incompatible interaction	Biological Process	13	69	0.188	0.000784267	0.00679938
GO:0034062	RNA polymerase activity	Molecular Function	10	45	0.222	0.00116555	0.00696135
GO:0009891	positive regulation of biosynthetic process	Biological Process	91	948	0.096	0.000807388	0.00696787
GO:0009649	entrainment of circadian clock	Biological Process	5	12	0.417	0.000821445	0.00705696
GO:0038023	signaling receptor activity	Molecular Function	43	368	0.117	0.00122641	0.00722588
GO:2000762	regulation of phenylpropanoid metabolic process	Biological Process	7	24	0.292	0.000901496	0.00770963
GO:0060089	molecular transducer activity	Molecular Function	48	425	0.113	0.00136584	0.00794011
GO:0009521	photosystem	Cellular Component	7	26	0.269	0.00246944	0.00800696
GO:0006140	regulation of nucleotide metabolic process	Biological Process	6	18	0.333	0.000969733	0.00821881
GO:1900542	regulation of purine nucleotide metabolic process	Biological Process	6	18	0.333	0.000969733	0.00821881
GO:0014070	response to organic cyclic compound	Biological Process	65	637	0.102	0.00099264	0.0083754
GO:0031011	Ino80 complex	Cellular Component	5	14	0.357	0.0026895	0.00854782
GO:0033202	DNA helicase complex	Cellular Component	5	14	0.357	0.0026895	0.00854782
GO:0010011	auxin binding	Molecular Function	5	13	0.385	0.00154596	0.00886894
GO:0004871	signal transducer activity	Molecular Function	52	473	0.11	0.00160129	0.00906705
GO:0048827	phyllome development	Biological Process	79	809	0.098	0.00108875	0.00914554
GO:0005048	signal sequence binding	Molecular Function	10	47	0.213	0.00165842	0.00915282
GO:0005484	SNAP receptor activity	Molecular Function	10	47	0.213	0.00165842	0.00915282
GO:0051287	NAD binding	Molecular Function	6	19	0.316	0.00168982	0.0092095
GO:0009522	photosystem I	Cellular Component	4	9	0.444	0.00295119	0.00928757
GO:0080112	seed growth	Biological Process	9	39	0.231	0.00111625	0.00929391
GO:0005216	ion channel activity	Molecular Function	19	126	0.151	0.00174954	0.00941728
GO:0044238	primary metabolic process	Biological Process	748	10128	0.074	0.00119638	0.00971394
GO:0000054	ribosomal subunit export from nucleus	Biological Process	8	32	0.25	0.00119897	0.00971394
GO:0033750	ribosome localization	Biological Process	8	32	0.25	0.00119897	0.00971394
GO:0033753	establishment of ribosome localization	Biological Process	8	32	0.25	0.00119897	0.00971394
GO:0010422	regulation of brassinosteroid biosynthetic process	Biological Process	3	4	0.75	0.0012496	0.00971394
GO:0010964	regulation of chromatin silencing by small RNA	Biological Process	3	4	0.75	0.0012496	0.00971394
GO:0033353	S-adenosylmethionine cycle	Biological Process	3	4	0.75	0.0012496	0.00971394
GO:0042178	xenobiotic catabolic process	Biological Process	3	4	0.75	0.0012496	0.00971394
GO:0090030	regulation of steroid hormone biosynthetic process	Biological Process	3	4	0.75	0.0012496	0.00971394
GO:1900386	positive regulation of flavonol biosynthetic process	Biological Process	3	4	0.75	0.0012496	0.00971394
GO:2000785	regulation of autophagosome assembly	Biological Process	3	4	0.75	0.0012496	0.00971394
GO:0016973	poly(A)+ mRNA export from nucleus	Biological Process	5	13	0.385	0.00125921	0.00971394
GO:0000323	lytic vacuole	Cellular Component	19	128	0.148	0.00327535	0.0102076
GO:0004872	receptor activity	Molecular Function	43	378	0.114	0.0020666	0.0109883
GO:0010453	regulation of cell fate commitment	Biological Process	7	26	0.269	0.00151711	0.0116558
GO:0010557	positive regulation of macromolecule biosynthetic process	Biological Process	85	893	0.095	0.00152499	0.011669
GO:0003691	double-stranded telomeric DNA binding	Molecular Function	6	20	0.3	0.00226787	0.0119132
GO:0019321	pentose metabolic process	Biological Process	5	14	0.357	0.001848	0.0139152
GO:0060919	auxin influx	Biological Process	5	14	0.357	0.001848	0.0139152
GO:0080086	stamen filament development	Biological Process	5	14	0.357	0.001848	0.0139152
GO:0008422	beta-glucosidase activity	Molecular Function	10	50	0.2	0.00270142	0.0140216
GO:0009753	response to jasmonic acid	Biological Process	40	359	0.111	0.00190709	0.0143032
GO:0051193	regulation of cofactor metabolic process	Biological Process	14	85	0.165	0.00196194	0.0146564
GO:0015714	phosphoenolpyruvate transport	Biological Process	4	9	0.444	0.00215867	0.0159995
GO:0034720	histone H3-K4 demethylation	Biological Process	4	9	0.444	0.00215867	0.0159995
GO:0009251	glucan catabolic process	Biological Process	10	51	0.196	0.00226078	0.016691
GO:0009295	nucleoid	Cellular Component	12	70	0.171	0.00563032	0.017118
GO:0016052	carbohydrate catabolic process	Biological Process	23	176	0.131	0.00236737	0.0173619
GO:2000116	regulation of cysteine-type endopeptidase activity	Biological Process	6	21	0.286	0.00237003	0.0173619
GO:0098807	chloroplast thylakoid membrane protein complex	Cellular Component	7	30	0.233	0.0058695	0.0176085
GO:0010929	positive regulation of auxin mediated signaling pathway	Biological Process	7	28	0.25	0.00241871	0.0176501
GO:0045597	positive regulation of cell differentiation	Biological Process	11	60	0.183	0.00244148	0.0177476
GO:0006096	glycolytic process	Biological Process	12	69	0.174	0.00251744	0.0181602
GO:0006757	ATP generation from ADP	Biological Process	12	69	0.174	0.00251744	0.0181602
GO:0046864	isoprenoid transport	Biological Process	5	15	0.333	0.00261553	0.0186541
GO:0046865	terpenoid transport	Biological Process	5	15	0.333	0.00261553	0.0186541
GO:0080168	abscisic acid transport	Biological Process	5	15	0.333	0.00261553	0.0186541
GO:0003713	transcription coactivator activity	Molecular Function	13	78	0.167	0.00371698	0.0190659
GO:0070717	poly-purine tract binding	Molecular Function	7	29	0.241	0.00387012	0.0196206
GO:0015174	basic amino acid transmembrane transporter activity	Molecular Function	4	10	0.4	0.00401649	0.0201286
GO:0046031	ADP metabolic process	Biological Process	12	70	0.171	0.00285141	0.02026
GO:0090304	nucleic acid metabolic process	Biological Process	373	4794	0.078	0.00287716	0.0203664
GO:0002949	tRNA threonylcarbamoyladenosine modification	Biological Process	3	5	0.6	0.00296302	0.0205887
GO:0033530	raffinose metabolic process	Biological Process	3	5	0.6	0.00296302	0.0205887
GO:0080183	response to photooxidative stress	Biological Process	3	5	0.6	0.00296302	0.0205887
GO:0090628	plant epidermal cell fate specification	Biological Process	3	5	0.6	0.00296302	0.0205887
GO:1900057	positive regulation of leaf senescence	Biological Process	7	29	0.241	0.00300094	0.0207758
GO:0009539	photosystem II reaction center	Cellular Component	3	6	0.5	0.00714107	0.0210301
GO:0015802	basic amino acid transport	Biological Process	4	10	0.4	0.00340191	0.0232116
GO:0015809	arginine transport	Biological Process	4	10	0.4	0.00340191	0.0232116
GO:0043154	negative regulation of cysteine-type endopeptidase activity involved in apoptotic process	Biological Process	4	10	0.4	0.00340191	0.0232116
GO:1990822	basic amino acid transmembrane transport	Biological Process	4	10	0.4	0.00340191	0.0232116
GO:0004743	pyruvate kinase activity	Molecular Function	6	23	0.261	0.00490033	0.0242789
GO:0008460	dTDP-glucose 4,6-dehydratase activity	Molecular Function	2	2	1	0.00522986	0.024785
GO:0030235	nitric-oxide synthase regulator activity	Molecular Function	2	2	1	0.00522986	0.024785
GO:0030527	structural constituent of chromatin	Molecular Function	2	2	1	0.00522986	0.024785
GO:0048032	galacturonate binding	Molecular Function	2	2	1	0.00522986	0.024785
GO:0008544	epidermis development	Biological Process	7	30	0.233	0.00368454	0.0249598
GO:0009913	epidermal cell differentiation	Biological Process	7	30	0.233	0.00368454	0.0249598
GO:0005643	nuclear pore	Cellular Component	12	74	0.162	0.00881402	0.0257209
GO:0015849	organic acid transport	Biological Process	23	183	0.126	0.00389297	0.0261841
GO:0046942	carboxylic acid transport	Biological Process	23	183	0.126	0.00389297	0.0261841
GO:0005179	hormone activity	Molecular Function	4	11	0.364	0.00595326	0.026759
GO:0030545	receptor regulator activity	Molecular Function	4	11	0.364	0.00595326	0.026759
GO:0030546	receptor activator activity	Molecular Function	4	11	0.364	0.00595326	0.026759
GO:0048018	receptor agonist activity	Molecular Function	4	11	0.364	0.00595326	0.026759
GO:0000254	C-4 methylsterol oxidase activity	Molecular Function	3	6	0.5	0.00639688	0.0268177
GO:0008511	sodium:potassium:chloride symporter activity	Molecular Function	3	6	0.5	0.00639688	0.0268177
GO:0015373	monovalent anion:sodium symporter activity	Molecular Function	3	6	0.5	0.00639688	0.0268177
GO:0015377	cation:chloride symporter activity	Molecular Function	3	6	0.5	0.00639688	0.0268177
GO:0015378	sodium:chloride symporter activity	Molecular Function	3	6	0.5	0.00639688	0.0268177
GO:0015379	potassium:chloride symporter activity	Molecular Function	3	6	0.5	0.00639688	0.0268177
GO:0016624	oxidoreductase activity, acting on the aldehyde or oxo group of donors, disulfide as acceptor	Molecular Function	3	6	0.5	0.00639688	0.0268177
GO:0010628	positive regulation of gene expression	Biological Process	80	862	0.093	0.00405979	0.0269234
GO:0009812	flavonoid metabolic process	Biological Process	22	173	0.127	0.0040676	0.0269234
GO:0009135	purine nucleoside diphosphate metabolic process	Biological Process	12	73	0.164	0.00407412	0.0269234
GO:0009179	purine ribonucleoside diphosphate metabolic process	Biological Process	12	73	0.164	0.00407412	0.0269234
GO:0009185	ribonucleoside diphosphate metabolic process	Biological Process	12	73	0.164	0.00407412	0.0269234
GO:0006955	immune response	Biological Process	55	554	0.099	0.00421159	0.0276386
GO:0005634	nucleus	Cellular Component	441	5361	0.082	0.0100752	0.0291363
GO:2000031	regulation of salicylic acid mediated signaling pathway	Biological Process	7	31	0.226	0.00448024	0.0292943
GO:0006354	DNA-templated transcription, elongation	Biological Process	10	56	0.179	0.00460788	0.0292943
GO:0010228	vegetative to reproductive phase transition of meristem	Biological Process	34	308	0.11	0.0046287	0.0292943
GO:0009642	response to light intensity	Biological Process	30	263	0.114	0.00472363	0.0292943
GO:0010654	apical cell fate commitment	Biological Process	2	2	1	0.00477389	0.0292943
GO:0033524	sinapate ester metabolic process	Biological Process	2	2	1	0.00477389	0.0292943
GO:0033525	sinapate ester biosynthetic process	Biological Process	2	2	1	0.00477389	0.0292943
GO:0051708	intracellular protein transport in other organism involved in symbiotic interaction	Biological Process	2	2	1	0.00477389	0.0292943
GO:1900377	negative regulation of secondary metabolite biosynthetic process	Biological Process	2	2	1	0.00477389	0.0292943
GO:1901347	negative regulation of secondary cell wall biogenesis	Biological Process	2	2	1	0.00477389	0.0292943
GO:1902581	multi-organism cellular localization	Biological Process	2	2	1	0.00477389	0.0292943
GO:1903085	regulation of sinapate ester biosynthetic process	Biological Process	2	2	1	0.00477389	0.0292943
GO:1903086	negative regulation of sinapate ester biosynthetic process	Biological Process	2	2	1	0.00477389	0.0292943
GO:1903339	negative regulation of cell wall organization or biogenesis	Biological Process	2	2	1	0.00477389	0.0292943
GO:0005525	GTP binding	Molecular Function	12	75	0.16	0.00726369	0.0295979
GO:0019001	guanyl nucleotide binding	Molecular Function	12	75	0.16	0.00726369	0.0295979
GO:0032561	guanyl ribonucleotide binding	Molecular Function	12	75	0.16	0.00726369	0.0295979
GO:0048766	root hair initiation	Biological Process	6	24	0.25	0.00491926	0.0300887
GO:0010093	specification of floral organ identity	Biological Process	9	48	0.188	0.00505188	0.030625
GO:0010376	stomatal complex formation	Biological Process	4	11	0.364	0.00505556	0.030625
GO:0019919	peptidyl-arginine methylation, to asymmetrical-dimethyl arginine	Biological Process	4	11	0.364	0.00505556	0.030625
GO:0006165	nucleoside diphosphate phosphorylation	Biological Process	12	75	0.16	0.00510054	0.0307988
GO:0080161	auxin transmembrane transporter activity	Molecular Function	9	49	0.184	0.00777797	0.0314
GO:0005801	cis-Golgi network	Cellular Component	6	26	0.231	0.0111522	0.031963
GO:0010455	positive regulation of cell fate commitment	Biological Process	3	6	0.5	0.00562181	0.0328954
GO:0046439	L-cysteine metabolic process	Biological Process	3	6	0.5	0.00562181	0.0328954
GO:0046498	S-adenosylhomocysteine metabolic process	Biological Process	3	6	0.5	0.00562181	0.0328954
GO:0048260	positive regulation of receptor-mediated endocytosis	Biological Process	3	6	0.5	0.00562181	0.0328954
GO:0055064	chloride ion homeostasis	Biological Process	3	6	0.5	0.00562181	0.0328954
GO:0070525	tRNA threonylcarbamoyladenosine metabolic process	Biological Process	3	6	0.5	0.00562181	0.0328954
GO:1900384	regulation of flavonol biosynthetic process	Biological Process	3	6	0.5	0.00562181	0.0328954
GO:0072509	divalent inorganic cation transmembrane transporter activity	Molecular Function	19	145	0.131	0.00840875	0.0333907
GO:0045935	positive regulation of nucleobase-containing compound metabolic process	Biological Process	79	864	0.091	0.00621148	0.0362336
GO:0048829	root cap development	Biological Process	5	18	0.278	0.0062731	0.0364805
GO:0001101	response to acid chemical	Biological Process	149	1776	0.084	0.00630049	0.0365274
GO:0006754	ATP biosynthetic process	Biological Process	15	107	0.14	0.00670901	0.0387768
GO:0019898	extrinsic component of membrane	Cellular Component	16	117	0.137	0.0142229	0.0394468
GO:0031974	membrane-enclosed lumen	Cellular Component	182	2080	0.087	0.0142549	0.0394468
GO:0043233	organelle lumen	Cellular Component	182	2080	0.087	0.0142549	0.0394468
GO:0070013	intracellular organelle lumen	Cellular Component	182	2080	0.087	0.0142549	0.0394468
GO:0000339	RNA cap binding	Molecular Function	3	7	0.429	0.0105957	0.041619
GO:0072593	reactive oxygen species metabolic process	Biological Process	21	171	0.123	0.00733744	0.0421512
GO:0048443	stamen development	Biological Process	19	150	0.127	0.00756272	0.0431829
GO:0048466	androecium development	Biological Process	19	150	0.127	0.00756272	0.0431829
GO:0046939	nucleotide phosphorylation	Biological Process	12	79	0.152	0.00776601	0.0442101
GO:0009927	histidine phosphotransfer kinase activity	Molecular Function	4	13	0.308	0.0114813	0.0446949
GO:0003333	amino acid transmembrane transport	Biological Process	11	70	0.157	0.00821943	0.0463723
GO:0080050	regulation of seed development	Biological Process	11	70	0.157	0.00821943	0.0463723
GO:0009166	nucleotide catabolic process	Biological Process	12	80	0.15	0.00857816	0.0482522
GO:1990234	transferase complex	Cellular Component	66	677	0.097	0.0176098	0.0483142
GO:0031325	positive regulation of cellular metabolic process	Biological Process	106	1225	0.087	0.00875912	0.0491238
GO:0015926	glucosidase activity	Molecular Function	10	62	0.161	0.0129194	0.0498484

## Sheet: Table S10
Table S10. KEGG enrichment analysis of the significant expanded genes.
KEGG_A_class	KEGG_B_class	Pathway	fg_num	bg_num	P-value	Adjusted P-value	Pathway ID
Metabolism	Energy metabolism	Photosynthesis	181	514	6.61801e-51	3.90462e-49	ko00195
Metabolism	Energy metabolism	Oxidative phosphorylation	199	686	2.30519e-41	6.8003e-40	ko00190
Genetic Information Processing	Translation	Ribosome	213	1063	6.09721e-20	1.19912e-18	ko03010
Cellular Processes	Transport and catabolism	Phagosome	50	168	2.16903e-11	3.19931e-10	ko04145
Genetic Information Processing	Transcription	RNA polymerase	45	160	1.6611e-09	1.9601e-08	ko03020
Metabolism	Energy metabolism	Photosynthesis - antenna proteins	19	38	2.56359e-09	2.52086e-08	ko00196
Metabolism	Biosynthesis of other secondary metabolites	Flavonoid biosynthesis	21	75	3.99705e-05	0.000336895	ko00941
Metabolism	Carbohydrate metabolism	Amino sugar and nucleotide sugar metabolism	71	407	5.29336e-05	0.000390385	ko00520
Metabolism	Biosynthesis of other secondary metabolites	Biosynthesis of various plant secondary metabolites	21	80	0.00011187	0.000733371	ko00999
Genetic Information Processing	Translation	mRNA surveillance pathway	46	243	0.00016411	0.000968251	ko03015
Environmental Information Processing	Signal transduction	Plant hormone signal transduction	74	453	0.000312798	0.00167774	ko04075
Metabolism	Biosynthesis of other secondary metabolites	Stilbenoid, diarylheptanoid and gingerol biosynthesis	11	40	0.00317882	0.0156292	ko00945

[truncated: 6 more sheets: Table S11, Table S12, Table S13, Table S14, Table S15, Table S16]
